# Supplementary material for: HIV, Tuberculosis, and Food Insecurity in Africa—A Syndemics-Based Scoping Review
Source: Int J Environ Res Public Health. 2022 Jan 19;19(3):1101. doi: 10.3390/ijerph19031101 (PMC8834641; doi:10.3390/ijerph19031101)
Supplement: Supplementary file 1 [file ijerph-19-01101-s001.zip]

Archive with 1 entries (1 files):
- ijerph-1525359-supplementary.pdf
